# Supplementary material for: Different activity patterns control various stages of Reelin synthesis in the developing neocortex
Source: Cereb Cortex. 2023 Jun 7;33(15):9376–86. doi: 10.1093/cercor/bhad210 (PMC10393496; doi:10.1093/cercor/bhad210)
Supplement: Supplementary_Figure_2_bhad210 [file supplementary_figure_2_bhad210.zip]

Archive with 1 entries (1 files):
- Supplementary_Figure_2_bhad210.tiff
